# Supplementary material for: Antibody blockade of Jagged1 attenuates choroidal neovascularization
Source: Nat Commun. 2023 May 30;14:3109. doi: 10.1038/s41467-023-38563-w (PMC10229650; doi:10.1038/s41467-023-38563-w)
Supplement: Supplementary file 3 — Source Data [file 41467_2023_38563_MOESM3_ESM.xlsx]

## Sheet: Figure 1
Figure 1G	Western blot raw images
Figure 1H	Quantifications Western blots 1G
[VEGF] added (ng/mL)	Jagged1					DLL4
0	0.836417	0.835749	1.1552	0.916593	0.843766	0.774088	0.916589	1.20948	0.947234	1.04142
10	0.905455	0.822957	0.969339	1.06261	0.786956	1.77892	2.13346	2.32931	1.17804	2.14202
100	1.27137	0.935759	1.1716	1.0463	1.07224	2.84175	3.46583	4.09782	2.66989	3.59067
Figure 1I	Western blot raw images
Figure 1J	Quantifications Western blots 1I
	Jagged1				DLL4
Control IgG 25 µg/ml	0.26	0.43	0.7	0.908304	0.7	1.36	1.56215
Control IgG 5 µg/ml + VEGF	0.57	0.36	1.04	0.869156	1.37	3.08	2.32456
Control IgG 25 µg/ml + VEGF	0.24	1.09	1.15	0.816758	2.15	2.97	2.33595
Bevacizumab 25 µg/ml	0.53	1.06	0.86	0.633006	1.02	1.21	1.75669
Bevacizumab 5 µg/ml + VEGF	0.57	0.8	0.8	0.647237	0.46	1.14	2.22504
Bevacizumab 25 µg/ml + VEGF	0.37	1	1.2	0.635404	0.64	1	1.77129

## Sheet: Figure 2
Figure 2F
	Control IgG day 5	Anti-JAG1.b70 day 5	Control IgG day 10	Anti-JAG1.b70 day 10		t test day 5			t test day 10
	16333	19769	24649	24149		Table Analyzed	Data 1		Table Analyzed	Data 1
	5289	5679	15126	6833		Column A	Control IgG day 5		Column C	Control IgG day 10
	9583	8581	14037	4244		vs	vs		vs	vs
	22102	1596	37880	1513		Column B	Anti-JAG1,b70 day 5		Column D	Anti-JAG1,b70 day 10
	2592	848	1903	641
	183	2609	16276	1013		Unpaired t test			Unpaired t test
	2787	468	7915	0		P value	0.9205		P value	0.0365
	838	1488	5523	0		P value summary	ns		P value summary	*
	7976	851	3612	3210		Are means signif. different? (P < 0.05)	No		Are means signif. different? (P < 0.05)	Yes
	13997	1162	8089	0		One- or two-tailed P value?	Two-tailed		One- or two-tailed P value?	Two-tailed
	13644	5648	1288	4388		t, df	t=0,1006 df=29		t, df	t=2,189 df=30
		8123	4211	0
		14131	2551	3922		How big is the difference?			How big is the difference?
		14988	5100	11655		Mean ± SEM of column A	8666 ± 2153 N=11		Mean ± SEM of column C	10343 ± 2414 N=16
		37726	8789	0		Mean ± SEM of column B	8346 ± 2036 N=20		Mean ± SEM of column D	4056 ± 1555 N=16
		7815	8534	3322		Difference between means	320,3 ± 3182		Difference between means	6287 ± 2872
		0				95% confidence interval	-6188 to 6828		95% confidence interval	423,1 to 12151
		16276				R square	0.0003491		R square	0.1378
		8759
		10394				F test to compare variances			F test to compare variances
						F,DFn, Dfd	1,625, 19, 10		F,DFn, Dfd	2,411, 15, 15
						P value	0.4347		P value	0.0988
						P value summary	ns		P value summary	ns
						Are variances significantly different?	No		Are variances significantly different?	No
Figure 2K	Control IgG	Anti-JAG1.b70	Anti-JAG1 (HMJ1-29)			1way ANOVA
	452	620	1104			One-way analysis of variance
	980	161	1419			P value	0.0283
	4722	402	811			P value summary	*
	2375	743	328			Are means signif. different? (P < 0.05)	Yes
	808	542	303			Number of groups	3
	2011	1674	191			F	3.7
	658	231	307			R square	0.072
	923	532	417
	178	117	225			Bartlett's test for equal variances
	549	161	1345			Bartlett's statistic (corrected)	11
	350	214	504			P value	0.0049
	608	320	261			P value summary	**
	2496	113	544			Do the variances differ signif. (P < 0.05)	Yes
	255	180	596
	512	41	518			ANOVA Table	SS	df	MS
	457	667	811			Treatment (between columns)	4700000	2	2300000
	1396	915	585			Total	60000000	96	628607
	1704	126	657				65000000	98
	1774	585	835
	1779	239	409			Dunnett's Multiple Comparison Test	Mean Diff,	q	Significant? P < 0,05?	Summary	95% CI of diff	Adjusted P-value
	1258	89	255			Control IgG vs Anti-JAG1.b70	514	2.5	Yes	*	58 to 970	0.0239
	482	205	2939			Control IgG vs Anti-Jagged1 (HMJ1-29)	454	2.3	Yes	*	3,7 to 905	0.0468
	403	1589	592
	407	348	680
	654	913	131
	1060	220	385
	790	809	233
		418	142
		118	1608
		370	1026
		554	1401
		273	915
		1292	197
		4918	309
		241	689
			291
			397
Figure 2L	Control IgG	B20-4.1.1				t test
	1797	2950				Table Analyzed	Data 2
	582	319				Column A	Control IgG
	3415	83				vs	vs
	1645	0				Column B	B20-4,1,1
	6273	0
	4286	321				Unpaired t test
	6953	0				P value	< 0,0001
	7041	54				P value summary	****
	2833	4819				Are means signif. different? (P < 0.05)	Yes
	868	32				One- or two-tailed P value?	Two-tailed
	834	0				t, df	t=4,3 df=53
	4501	71
	91	0				How big is the difference?
	4714	140				Mean ± SEM of column A	3868 ± 810 N=24
	314	35				Mean ± SEM of column B	640 ± 220 N=31
	200	0				Difference between means	3228 ± 754
	1145	3238				95% confidence interval	1715 to 4741
	708	742				R square	0.26
	438	0
	11602	617				F test to compare variances
	10432	2605				F,DFn, Dfd	11, 23, 30
	2306	38				P value	< 0,0001
	14832	2588				P value summary	****
	5020	361				Are variances significantly different?	Yes
		0
		613
		0
		0
		108
		0
		99

## Sheet: Figure 3
Figure 3F
	Control IgG 5 mg/kg		Anti-JAG1.b70 5 mg/kg		t test
Eye 1	26	Eye 1	18		Table Analyzed	Total IBA-1+ cells
	24		10		Column A	Control IgG 5 mg/kg
	8		19		vs	vs
Eye 2	25	Eye 2	11		Column B	Anti-JAG1,b70 5 mg/kg
	4		9
	21		10		Unpaired t test
	12	Eye 3	9		P value	0.015
Eye 3	14		11		P value summary	*
	7		6		Are means signif. different? (P < 0.05)	Yes
	22	Eye 4	12		One- or two-tailed P value?	Two-tailed
Eye 4	23		4		t, df	t=2,6 df=23
	20		14
	25				How big is the difference?
					Mean ± SEM of column A	18 ± 2,1 N=13
					Mean ± SEM of column B	11 ± 1,3 N=12
					Difference between means	6,7 ± 2,5
					95% confidence interval	1,4 to 12
					R square	0.23
					F test to compare variances
					F,DFn, Dfd	3,2, 12, 11
					P value	0.0641
					P value summary	ns
					Are variances significantly different?	No
Figure 3G
	Control IgG 5 mg/kg		Anti-JAG1.b70 5 mg/kg		t test
Eye 1	6	Eye 1	7		Table Analyzed	Ramified IBA-1+ cells
	2		7		Column A	Control IgG 5 mg/kg
	2		13		vs	vs
Eye 2	4	Eye 2	9		Column B	Anti-JAG1,b70 5 mg/kg
	0		5
	0		8		Unpaired t test
	2	Eye 3	5		P value	0.0024
Eye 3	4		10		P value summary	**
	3		6		Are means signif. different? (P < 0.05)	Yes
	7	Eye 4	7		One- or two-tailed P value?	Two-tailed
Eye 4	6		2		t, df	t=3,4 df=23
	7		11
	6				How big is the difference?
					Mean ± SEM of column A	3,8 ± 0,69 N=13
					Mean ± SEM of column B	7,5 ± 0,86 N=12
					Difference between means	-3,7 ± 1,1
					95% confidence interval	-6,0 to -1,5
					R square	0.34
					F test to compare variances
					F,DFn, Dfd	1,4, 11, 12
					P value	0.5521
					P value summary	ns
					Are variances significantly different?	No
Figure 3H
	Control IgG 5 mg/kg		Anti-JAG1.b70 5 mg/kg		t test
Eye 1	20	Eye 1	11		Table Analyzed	Ameboid IBA-1+ cells
	22		3		Column A	Control IgG 5 mg/kg												16	Jag1
	6		6		vs	vs												8
Eye 2	21	Eye 2	2		Column B	Anti-JAG1,b70 5 mg/kg												26
	4		4															18	Jag1
	21		2		Unpaired t test													10
	10	Eye 3	4		P value	< 0,0001												11
Eye 3	10		1		P value summary	****												8	Jag1
	4		0		Are means signif. different? (P < 0.05)	Yes												13
	15	Eye 4	5		One- or two-tailed P value?	Two-tailed												23
Eye 4	17		2		t, df	t=5,008 df=23												15
	13		3															7
	19				How big is the difference?													16
					Mean ± SEM of column A	14,00 ± 1,843 N=13
					Mean ± SEM of column B	3,583 ± 0,8299 N=12
					Difference between means	10,42 ± 2,080
					95% confidence interval	6,113 to 14,72
					R square	0.5216
					F test to compare variances
					F,DFn, Dfd	5,344, 12, 11
					P value	0.0092
					P value summary	**
					Are variances significantly different?	Yes
Figure 3I
	Control IgG 5 mg/kg	Anti-JAG1.b70 5 mg/kg		t test
	5975	3226		Table Analyzed	Fluorescent area, Iba-1+
	19212	3304		Column A	Control IgG 5 mg/kg
	2500	8281		vs	vs
	14741	3339		Column B	Anti-JAG1,b70 5 mg/kg
	1673	4613
	11692	7416		Unpaired t test
	200	3180		P value	0.0314
	14840	4079		P value summary	*
	822	1243		Are means signif. different? (P < 0.05)	Yes
	7522	2057		One- or two-tailed P value?	Two-tailed
	13208	1448		t, df	t=2,291 df=23
	427	851
	15616			How big is the difference?
				Mean ± SEM of column A	8341 ± 1894 N=13
				Mean ± SEM of column B	3586 ± 664,7 N=12
				Difference between means	4754 ± 2075
				95% confidence interval	461,4 to 9047
				R square	0.1859
				F test to compare variances
				F,DFn, Dfd	8,794, 12, 11
				P value	0.001
				P value summary	**
				Are variances significantly different?	Yes
Figure 3J
	Control IgG 5 mg/kg	Anti-JAG1.b70 5 mg/kg		t test
	171.02	108.28		Table Analyzed	cx3cl1
	172.8	109.41		Column A	Control
	166.22	120.71		vs	vs
	162.27	107.52		Column B	Anti-JAG1,b70
				Unpaired t test
				P value	< 0,0001
				P value summary	****
				Are means signif. different? (P < 0.05)	Yes
				One- or two-tailed P value?	Two-tailed
				t, df	t=14 df=6
				How big is the difference?
				Mean ± SEM of column A	168 ± 2,4 N=4
				Mean ± SEM of column B	111 ± 3,1 N=4
				Difference between means	57 ± 3,9
				95% confidence interval	47 to 66
				R square	0.97
				F test to compare variances
				F,DFn, Dfd	1,7, 3, 3
				P value	0.6758
				P value summary	ns
				Are variances significantly different?	No
Figure 3K
	Control IgG 5 mg/kg	Anti-JAG1.b70 5 mg/kg		t test
	13.97	7.05		Table Analyzed	cxcl16
	14.14	6.94		Column A	Control
	12.59	8.57		vs	vs
	13.12	8.69		Column B	Anti-JAG1,b70
				Unpaired t test
				P value	< 0,0001
				P value summary	****
				Are means signif. different? (P < 0.05)	Yes
				One- or two-tailed P value?	Two-tailed
				t, df	t=9,4 df=6
				How big is the difference?
				Mean ± SEM of column A	13 ± 0,36 N=4
				Mean ± SEM of column B	7,8 ± 0,47 N=4
				Difference between means	5,6 ± 0,60
				95% confidence interval	4,2 to 7,1
				R square	0.94
				F test to compare variances
				F,DFn, Dfd	1,7, 3, 3
				P value	0.6789
				P value summary	ns
				Are variances significantly different?	No
Figure 3L
	Control IgG 5 mg/kg	Anti-JAG1.b70 5 mg/kg		t test
	16.62	5.94		Table Analyzed	tnfa
	19.24	5.75		Column A	Control
	11.14	3.78		vs	vs
	13.79	2.18		Column B	Anti-JAG1,b70
				Unpaired t test
				P value	0.0015
				P value summary	**
				Are means signif. different? (P < 0.05)	Yes
				One- or two-tailed P value?	Two-tailed
				t, df	t=5,5 df=6
				How big is the difference?
				Mean ± SEM of column A	15 ± 1,8 N=4
				Mean ± SEM of column B	4,4 ± 0,89 N=4
				Difference between means	11 ± 2,0
				95% confidence interval	6,0 to 16
				R square	0.83
				F test to compare variances
				F,DFn, Dfd	3,9, 3, 3
				P value	0.2955
				P value summary	ns
				Are variances significantly different?	No

## Sheet: Figure 4
Figure 4D
	Control IgG	anti-Jag1.b70		t test
	3307	824		Table Analyzed	RPE-choroid-sclera
	535	6213		Column A	Control IgG
	3470	4222		vs	vs
	5051	7662		Column B	anti-Jag1,b70
	1224
	1276			Unpaired t test
	1810			P value	0.116
				P value summary	ns
				Are means signif. different? (P < 0.05)	No
				One- or two-tailed P value?	Two-tailed
				t, df	t=1,7 df=9
				How big is the difference?
				Mean ± SEM of column A	2382 ± 607 N=7
				Mean ± SEM of column B	4730 ± 1481 N=4
				Difference between means	-2348 ± 1350
				95% confidence interval	-5403 to 706
				R square	0.25
				F test to compare variances
				F,DFn, Dfd	3,4, 3, 6
				P value	0.1884
				P value summary	ns
				Are variances significantly different?	No
Figure 4G
	Control IgG	anti-Jag1.b70		t test
	25032	2653		Table Analyzed	Retina
	9095	12610		Column A	Control IgG
	11821	8688		vs	vs
	5841			Column B	anti-Jag1,b70
	12595
				Unpaired t test
				P value	0.3506
				P value summary	ns
				Are means signif. different? (P < 0.05)	No
				One- or two-tailed P value?	Two-tailed
				t, df	t=1,0 df=6
				How big is the difference?
				Mean ± SEM of column A	12877 ± 3261 N=5
				Mean ± SEM of column B	7984 ± 2896 N=3
				Difference between means	4893 ± 4836
				95% confidence interval	-6940 to 16726
				R square	0.15
				F test to compare variances
				F,DFn, Dfd	2,1, 4, 2
				P value	0.6919
				P value summary	ns
				Are variances significantly different?	No
Figure 4N
	Control IgG	anti-Jag1.b70		t test
	49	44.5		Table Analyzed	ONL thickness
	38.2	38.7		Column A	Control IgG
	45.4	35.8		vs	vs
				Column B	anti-Jag1,b70
				Unpaired t test
				P value	0.3285
				P value summary	ns
				Are means signif. different? (P < 0.05)	No
				One- or two-tailed P value?	Two-tailed
				t, df	t=1,112 df=4
				How big is the difference?
				Mean ± SEM of column A	44,20 ± 3,175 N=3
				Mean ± SEM of column B	39,67 ± 2,558 N=3
				Difference between means	4,533 ± 4,077
				95% confidence interval	-6,784 to 15,85
				R square	0.2361
				F test to compare variances
				F,DFn, Dfd	1,541, 2, 2
				P value	0.7871
				P value summary	ns
				Are variances significantly different?	No
Figure 4O
	Control IgG	anti-Jag1.b70		t test
	1.3	1.6		Table Analyzed	Ratio ONL/INL thickness
	1.8	1.5		Column A	Control IgG
	1.6	1.7		vs	vs
				Column B	anti-Jag1,b70
				Unpaired t test
				P value	0.8416
				P value summary	ns
				Are means signif. different? (P < 0.05)	No
				One- or two-tailed P value?	Two-tailed
				t, df	t=0,2132 df=4
				How big is the difference?
				Mean ± SEM of column A	1,567 ± 0,1453 N=3
				Mean ± SEM of column B	1,600 ± 0,05774 N=3
				Difference between means	-0,03333 ± 0,1563
				95% confidence interval	-0,4674 to 0,4007
				R square	0.01124
				F test to compare variances
				F,DFn, Dfd	6,333, 2, 2
				P value	0.2727
				P value summary	ns
				Are variances significantly different?	No
Figure 4P
	Control IgG	anti-Jag1.b70		t test
	143	129		Table Analyzed	TUNEL+ cells
	169	138		Column A	Control IgG
	125	163		vs	vs
				Column B	anti-Jag1,b70
				Unpaired t test
				P value	0.8933
				P value summary	ns
				Are means signif. different? (P < 0.05)	No
				One- or two-tailed P value?	Two-tailed
				t, df	t=0,1429 df=4
				How big is the difference?
				Mean ± SEM of column A	145,7 ± 12,77 N=3
				Mean ± SEM of column B	143,3 ± 10,17 N=3
				Difference between means	2,333 ± 16,33
				95% confidence interval	-42,99 to 47,66
				R square	0.00508
				F test to compare variances
				F,DFn, Dfd	1,577, 2, 2
				P value	0.7762
				P value summary	ns
				Are variances significantly different?	No

## Sheet: Figure 5
Figure 5E
	Control IgG 5 mg/kg	Anti-JAG1.b70 5 mg/kg	Anti-VEGF (B20-4.1.1) 5 mg/kg			1 way ANOVA
	2.63	3.06	1.52			Table Analyzed	Icam2-Jag1 colocalization, Jag1 intensity
	3.93	6.9	3.32
	5.53	3.17	8.3			One-way analysis of variance
	3.12		11.5			P value	0.5628
						P value summary	ns
						Are means signif. different? (P < 0.05)	No
						Number of groups	3
						F	0.6182
						R square	0.1339
						ANOVA Table	SS	df	MS
						Treatment (between columns)	11.91	2	5.957
						Residual (within columns)	77.09	8	9.636
						Total	89	10
						Šídák's multiple comparisons test	Mean Diff,	95,00% CI of diff,	Below threshold?	Summary	Adjusted P Value
						Control IgG 5 mg/kg vs Anti-JAG1.b70 5 mg/kg	-0.5742	-7,078 to 5,930	No	ns	0.9657
						Control IgG 5 mg/kg vs Anti-VEGF (B20-4.1.1) 5 mg/kg	-2.358	-8,379 to 3,664	No	ns	0.5296
						Anti-JAG1.b70 5 mg/kg vs Anti-VEGF (B20-4.1.1) 5 mg/kg	-1.783	-8,907 to 5,340	No	ns	0.854
Figure 5F
	Control IgG 5 mg/kg	Anti-JAG1.b70 5 mg/kg	Anti-VEGF (B20-4.1.1) 5 mg/kg			1 way ANOVA
	23.504	13.312	18.9			Table Analyzed	Jag1 signal intensity CNV, Jag1+ areas w/o icam2 colocalization
	12.15	18.704	18.64
	13.404	29.37	17.87			One-way analysis of variance
		17.92	20.56			P value	0.6853
						P value summary	ns
						Are means signif. different? (P < 0.05)	No
						Number of groups	3
						F	0.3964
						R square	0.09017
						ANOVA Table	SS	df	MS
						Treatment (between columns)	21.78	2	10.89
						Residual (within columns)	219.8	8	27.47
						Total	241.5	10
						Šídák's multiple comparisons test	Mean Diff,	95,00% CI of diff,	Below threshold?	Summary	Adjusted P Value
						Control IgG 5 mg/kg vs Anti-JAG1.b70 5 mg/kg	-3.474	-14,46 to 7,508	No	ns	0.6528
						Control IgG 5 mg/kg vs Anti-VEGF (B20-4.1.1) 5 mg/kg	-2.64	-13,62 to 8,342	No	ns	0.7773
						Anti-JAG1.b70 5 mg/kg vs Anti-VEGF (B20-4.1.1) 5 mg/kg	0.834	-10,30 to 11,97	No	ns	0.9949

## Sheet: Figure 6
Figure 6E
	Control IgG 5 mg/kg	Anti-JAG1.b70 5 mg/kg	Anti-VEGF (B20-4.1.1) 5 mg/kg			1 way ANOVA
	0.97	3.6	0.71			Table Analyzed	Icam2-Dll4 colocalization, Dll4 intensity
	0.55	6.9	0.64
	0.13	9.9	0.99			One-way analysis of variance
	0.88	8.2	0.75			P value	0.0001
	0.78					P value summary	***
						Are means signif. different? (P < 0.05)	Yes
						Number of groups	3
						F	26.28
						R square	0.8401
						ANOVA Table	SS	df	MS
						Treatment (between columns)	114.8	2	57.42
						Residual (within columns)	21.85	10	2.185
						Total	136.7	12
						Šídák's multiple comparisons test	Mean Diff,	95,00% CI of diff,	Below threshold?	Summary	Adjusted P Value
						Control IgG 5 mg/kg vs Anti-JAG1.b70 5 mg/kg	-6.488	-9,324 to -3,652	Yes	***	0.0002
						Control IgG 5 mg/kg vs Anti-VEGF (B20-4.1.1) 5 mg/kg	-0.1105	-2,947 to 2,726	No	ns	0.9994
						Anti-JAG1.b70 5 mg/kg vs Anti-VEGF (B20-4.1.1) 5 mg/kg	6.378	3,388 to 9,367	Yes	***	0.0003
Figure 6F
	Control IgG 5 mg/kg	Anti-JAG1.b70 5 mg/kg	Anti-VEGF (B20-4.1.1) 5 mg/kg			1 way ANOVA
	13.12	21.86	13.5			Table Analyzed	Dll4 signal intensity CNV, Dll4+ areas w/o icam2 colocalization
	25	12.007	19.03
	19.66	18.86	13.94			One-way analysis of variance
	18.02	20.21	22.04			P value	0.1488
	13.18	14.45	7.03			P value summary	ns
	25.03		6.1			Are means signif. different? (P < 0.05)	No
	25.13					Number of groups	3
						F	2.169
						R square	0.2243
						Bartlett's test for equal variances
						Bartlett's statistic (corrected)	0.7127
						P value	0.7002
						P value summary	ns
						Do the variances differ signif. (P < 0.05)	No
						ANOVA Table	SS	df	MS
						Treatment (between columns)	127.9	2	63.96
						Residual (within columns)	442.3	15	29.49
						Total	570.2	17
						Šídák's multiple comparisons test	Mean Diff,	95,00% CI of diff,	Below threshold?	Summary	Adjusted P Value
						Control IgG 5 mg/kg vs Anti-JAG1.b70 5 mg/kg	2.4	-6,139 to 10,94	No	ns	0.8444
						Control IgG 5 mg/kg vs Anti-VEGF (B20-4.1.1) 5 mg/kg	6.27	-1,842 to 14,38	No	ns	0.1576
						Anti-JAG1.b70 5 mg/kg vs Anti-VEGF (B20-4.1.1) 5 mg/kg	3.871	-4,959 to 12,70	No	ns	0.5906
Figure 6G	Western blot raw images
Figure 6H
	Control	Control+VEGF	Jagged1	Jagged1+VEGF	DLL4	DLL4+ VEGF		1 way ANOVA
	1.4971	0.960809	1.236	1.07117	0.67451	0.438032		Table Analyzed	Jag1/DLL4 coating
	1	1.32188	0.92174	1.02214	0.274439	0.325228
	0.734313	0.507875	0.359234	0.332885	0.11961	0.19965		One-way analysis of variance
								P value	0.1173
								P value summary	ns
								Are means signif. different? (P < 0.05)	No
								Number of groups	6
								F	2.239
								R square	0.4827
								ANOVA Table	SS	df	MS
								Treatment (between columns)	1.456	5	0.2912
								Residual (within columns)	1.56	12	0.13
								Total	3.016	17
								Šídák's multiple comparisons test	Mean Diff,	95,00% CI of diff,	Below threshold?	Summary	Adjusted P Value
								Control vs, DLL4	0.721	-0,03077 to 1,473	No	ns	0.0604
								Control vs, DLL4 + VEGF	0.7562	0,004443 to 1,508	Yes	*	0.0486

## Sheet: Figure 7
Figure 7B
	Time (hours)	αJAG1, non-CNV HI						αJAG1, CNV HI					αJAG1, CNV MID						αVEGF, non-CNV HI						αVEGF, CNV HI						αVEGF, CNV MID							Unpaired t test
	24	100	100	100	100	100	108.32	100	100	100	100	100	100	100	100	100	100	100	100	100	100	100	100	100	100	100	100	100	100	100	100	100	100	100	100	100		P value	0.0008
	48	69.3595	101.102	103.251	82.927	79.9373	82.668	85.883	80.2278	78.0635	94.4118	75.9455	40.8438	37.7226	25.019	42.629	19.8087	37.6697	95.8774	97.347	89.3622	76.9015	76.2248	93.2722	77.4017	74.9825	75.615	87.9378	88.2355	80.4159	42.5199	54.6715	56.728	49.7595	36.7416	53.5332		P value summary	***
	72	66.1292	79.7128	88.6171	54.7873	58.8517	62.917	74.7709	63.8155	72.7148	64.5548	67.8709	6.18395	6.70163	7.19773	8.78647	5.35458	4.93354	79.5555	88.684	87.5063	54.2626	68.2279	74.3507	67.0029	63.4784	57.6273	79.5336	72.6019	62.5904	15.7231	15.1689	20.1314	13.4495	7.46085	19.0479		Significantly different (P < 0,05)?	Yes
	120	35.1194	61.3124	77.5479	37.6751	36.6905	44.036	39.8992	40.7319	45.293	34.549	40.0245							53.9697	55.2151	53.314	46.7212	33.7866	54.3868	30.5387	42.0773	35.2231	48.9271	39.4345	45.8485								One- or two-tailed P value?	Two-tailed
	168	24.0768	40.1516	28.5519	22.5728	22.1401	33.049	31.491	17.0097	34.6759	30.965	31.1667							36.7242	35.1686		23.7411	34.8751	26.0642	18.8215	28.2908	17.0951	30.1018	25.8636	26.2873								t, df	t=4,744, df=10
Figure 7C																																						How big is the difference?
																																						Mean of αJAG1, CNV MID	21.63
	αJAG1, non-CNV HI	αJAG1, CNV HI	αJAG1, CNV MID	αJAG1, CNV LO	αVEGF, non-CNV HI	αVEGF, CNV HI	αVEGF, CNV MID	αVEGF, CNV LO		Unpaired t test			Unpaired t test			Unpaired t test																						Mean of αVEGF, CNV MID	34.77
	1013.7	813.773	138.177	1.12557	445.504	484.123	92.8478	24.6864		P value	0.0004		P value	0.0002		P value	0.0017																					Difference between means (E - A) ± SEM	13,14 ± 2,771
	659.137	798.49	134.48	3.00	375.015	578.308	116.302	4.79702		P value summary	***		P value summary	***		P value summary	**																					95% confidence interval	6,971 to 19,32
	579.198	805.716	151.155		397.572	476.678	94.6363	2.70593		Significantly different (P < 0,05)?	Yes		Significantly different (P < 0,05)?	Yes		Significantly different (P < 0,05)?	Yes																					R squared (eta squared)	0.6923
	714.069	610.479	153.902		438.218	326.553	83.3159	2.21458		One- or two-tailed P value?	Two-tailed		One- or two-tailed P value?	Two-tailed		One- or two-tailed P value?	Two-tailed
	665.837	740.573	190.064		372.365	413.74	66.7522	2.70593		t, df	t=5,168, df=10		t, df	t=5,884, df=9		t, df	t=4,239, df=10																					F test to compare variances
	722.135		248.286		382.438	442.513	78.7367																															F, DFn, Dfd	6,953, 5, 5
										How big is the difference?			How big is the difference?			How big is the difference?																						P value	0.0529
										Mean of αJAG1, non-CNV HI	725.7		Mean of αJAG1, CNV HI	753.8		Mean of column αJAG1, CNV MID	169.3																					P value summary	ns
										Mean of αVEGF, non-CNV HI	401.9		Mean of αVEGF, CNV HI	453.7		Mean of column αVEGF, CNV MID	88.77																					Significantly different (P < 0,05)?	No
										Difference between means (E - A) ± SEM	-323,8 ± 62,66		Difference between means (F - B) ± SEM	-300,2 ± 51,01		Difference between means (G - C) ± SEM	-80,58 ± 19,01
										95% confidence interval	-463,4 to -184,2		95% confidence interval	-415,6 to -184,8		95% confidence interval	-122,9 to -38,22																					Data analyzed
										R squared (eta squared)	0.7276		R squared (eta squared)	0.7937		R squared (eta squared)	0.6424																					Sample size, column A	6
																																						Sample size, column E	6
										F test to compare variances			F test to compare variances			F test to compare variances
										F, DFn, Dfd	21,59, 5, 5		F, DFn, Dfd	1,040, 4, 5		F, DFn, Dfd	6,612, 5, 5
										P value	0.0043		P value	0.9403		P value	0.0586
										P value summary	**		P value summary	ns		P value summary	ns
										Significantly different (P < 0,05)?	Yes		Significantly different (P < 0,05)?	No		Significantly different (P < 0,05)?	No
										Data analyzed			Data analyzed			Data analyzed
										Sample size, column A	6		Sample size, column B	5		Sample size, column C	6
										Sample size, column E	6		Sample size, column F	6		Sample size, column G	6

## Sheet: Figure 8
Figure 8B
	Control IgG 5 mg/kg	Anti-VEGF (B20-4.1.1) 0,5 mg/kg	Anti-JAG1.b70 5 mg/kg	Combo			1 way ANOVA
	16619	1930	1911	614			Table Analyzed	Data 1
	5064	2130	1501	0
	3147	806	0	482			One-way analysis of variance
	684	334	629	0			P value	< 0,0001
	528	325	1044	615			P value summary	****
	9006	209	2936	300			Are means signif. different? (P < 0.05)	Yes
	7642	113	173	378			Number of groups	4
	5971	295	209	633			F	12
	974	1839	527	156			R square	0.17
	16413	582	219	529
	1467	518	485	368			Bartlett's test for equal variances
	885	715	959	0			Bartlett's statistic (corrected)	170
	923	664	3272	226			P value	< 0,0001
	2584	7422	3444	284			P value summary	****
	2811	265	735	182			Do the variances differ signif. (P < 0.05)	Yes
	5081	397	622	588
	922	1247	1101	579			ANOVA Table	SS	df	MS
	570	5615	1814	887			Treatment (between columns)	240000000	3	82000000
	952	1063	1265	550			Residual (within columns)	1200000000	168	7100000
	740	139	2592	150			Total	1400000000	171
	675	3692	0	311
	2461	5342	252	355			Šídák's multiple comparisons test	Mean Diff,	95,00% CI of diff,	Below threshold?	Summary	Adjusted P Value
	1307	118	143	1375			B20-4.1.1 vs Combo	1237	85,29 to 2389	Yes	*	0.0354
	45	174	36	288
	476	1778	357
	1417	203	180
	964	2406	2242
		2832	29
		2587	2952
		1857	339
		6528	69
			83
			1271
Figure 8C
	Anti-JAG1 5 mg/kg	Anti-JAG1 PGLALA 5 mg/kg	Anti-VEGF 5 mg/kg	Anti-VEGF PGLALA 5 mg /kg			t test
	1247	3846	3463	822			Table Analyzed	Data 1
	1520	7561	540	45			Column A	Anti-Jag1 PGLALA 5 mg/kg
	469	2006	18	91			vs	vs
	2760	363	2746	129			Column B	Anti-Jag1 5 mg/kg
	670	1485	770	710
	2611	4256	190	4			Unpaired t test
	1312	2046	5	15			P value	0.5339
	2085	955	213	6			P value summary	ns
	429	126	56	1458			Are means signif. different? (P < 0.05)	No
	820	2731	118	0			One- or two-tailed P value?	Two-tailed
	1273	2787	4	0			t, df	t=0,6246 df=86
	2124	3236	507	1909
	366	4175	481	11			How big is the difference?
	1652	291	733	6			Mean ± SEM of column A	1721 ± 243,7 N=43
	785	1056	0	415			Mean ± SEM of column B	1992 ± 354,4 N=45
	4440	543	305	0			Difference between means	-271,0 ± 433,8
	2855	2161	19	0			95% confidence interval	-1135 to 592,9
	1344	735	778	49			R square	0.004516
	287	1068	31	0
	374	0	2455	0			F test to compare variances
	456	1005	822	0			F,DFn, Dfd	2,213, 44, 42
	470	981	664	23			P value	0.0109
	3932	599	0	0			P value summary	*
	870	1018	129	1			Are variances significantly different?	Yes
	1043	3531	2896	4
	806	2188	13	8
	1278	1959	4	8			t test
	10997	2039	12	203			Table Analyzed	Data 1
	7370	723	614	77			Column C	Anti-VEGF PGLALA 5 mg/kg
	10481	227	294	853			vs	vs
	3895	738	7	4			Column D	Anti-VEGF 5 mg/kg
	207	504	0	14
	438	798	2645	23			Unpaired t test
	392	5773	11	16			P value	0.0203
	2016	1367	165	13			P value summary	*
	879	849	1969	0			Are means signif. different? (P < 0.05)	Yes
	2082	3031	242	211			One- or two-tailed P value?	Two-tailed
	2788	931	11	6			t, df	t=2,368 df=79
	393	540	0	178
	2963	541	47				How big is the difference?
	2060	2037	23				Mean ± SEM of column C	187,5 ± 66,90 N=39
	130	411	24				Mean ± SEM of column D	572,0 ± 143,5 N=42
	3105	791					Difference between means	-384,5 ± 162,3
	1170						95% confidence interval	-708,2 to -60,84
	0						R square	0.0663
							F test to compare variances
							F,DFn, Dfd	4,956, 41, 38
							P value	< 0,0001
							P value summary	****
							Are variances significantly different?	Yes

## Sheet: Supp Fig1
Supplementary figure 1A	Western blot raw images
Supplementary Figure 1B
[VEGF] (ng/mL)	Jagged1			DLL4
0	0.836417	0.835749	1.1552	0.774088	0.916589	1.20948
10	0.905455	0.822957	0.969339	1.77892	2.13346	2.32931
100	1.27137	0.935759	1.1716	2.84175	3.46583	4.09782
Supplementary figure 1C	Western blot raw images
Supplementary Figure 1D
	Jagged1		DLL4
Bevacizumab 25	0.53	1.06	1.02	1.21
Bevacizumab 5 + VEGF	0.57	0.8	0.46	1.14
Bevacizumab 25 + VEGF	0.37	1	0.64	1
Control IgG 25	0.26	0.43	0.7	1.36
Control IgG 5 + VEGF	0.57	0.36	1.37	3.08
Control IgG 25 + VEGF	0.24	1.09	2.15	2.97

## Sheet: Supp Fig2
Supplementary Figure 2A
	Control IgG, researcher #1		Anti-JAG1.b70 5 mg/kg, researcher #1		Control IgG, researcher #2		Anti-JAG1.b70 5 mg/kg, researcher #2					t test
Eye 1	26	Eye 1	18	Eye 1	27	Eye 1	16					Column C	Control IgG, Researcher #2	Column D	αJag1,b70, Researcher #2	Column D	αJag1.b70, Researcher #2
	24		10		27		8					vs,	vs,	vs,	vs,	vs.	vs.
	8		19		8		26					Column A	Control IgG, Researcher #1	Column B	αJag1,b70, Researcher #1	Column C	Control IgG, Researcher #2
Eye 2	25	Eye 2	11	Eye 2	19	Eye 2	18
	4		9		6		10					Unpaired t test
	21		10		27		11					P value	0.4379		0.1527		0.0496
	12	Eye 3	9		16	Eye 3	8					P value summary	ns		ns		*
Eye 3	14		11	Eye 3	14		13					Significantly different (P < 0,05)?	No		No		Yes
	7		6		13		23					One- or two-tailed P value?	Two-tailed		Two-tailed		Two-tailed
	22	Eye 4	12		28	Eye 4	15					t, df	t=0,7889, df=24		t=1,481, df=22		t=2,073, df=23
Eye 4	23		4	Eye 4	21		7
	20		14		28		16					How big is the difference?
	25				29							Mean of column A	17.77		11.08		20.23
												Mean of column C	20.23		14.25		14.25
												Difference between means (C - A) ± SEM	2,462 ± 3,120		3,167 ± 2,138		-5,981 ± 2,885
												95% confidence interval	-3,978 to 8,901		-1,266 to 7,600		-11,95 to -0,01267
												R squared (eta squared)	0.02528		0.0907		0.1574
												F test to compare variances
												F, DFn, Dfd	1,108, 12, 12		1,915, 11, 11		1,847, 12, 11
												P value	0.8616		0.2963		0.3191
												P value summary	ns		ns		ns
												Significantly different (P < 0,05)?	No		No		No
												Data analyzed
												Sample size, column A	13		12		13
												Sample size, column C	13		12		12
Supplementary Figure 2B
	Control IgG, researcher #1		Anti-JAG1.b70 5 mg/kg, researcher #1		Control IgG, researcher #2		Anti-JAG1.b70 5 mg/kg, researcher #2					t test
Eye 1	6	Eye 1	7	Eye 1	8	Eye 1	8					Column C	Control IgG, Researcher #2	Column D	αJag1,b70, Researcher #2	Column D	αJag1.b70, Researcher #2
	2		7		7		6					vs,	vs,	vs,	vs,	vs.	vs.
	2		13		3		18					Column A	Control IgG, Researcher #1	Column B	αJag1,b70, Researcher #1	Column C	Control IgG, Researcher #2
Eye 2	4	Eye 2	9	Eye 2	6	Eye 2	9
	0		5		2		6					Unpaired t test
	0		8		4		9					P value	0.0515		0.1699		0.011
	2	Eye 3	5		6	Eye 3	4					P value summary	ns		ns		*
Eye 3	4		10	Eye 3	4		10					Significantly different (P < 0,05)?	No		No		Yes
	3		6		3		16					One- or two-tailed P value?	Two-tailed		Two-tailed		Two-tailed
	7	Eye 4	7		9	Eye 4	12					t, df	t=2,049, df=24		t=1,419, df=22		t=2,766, df=23
Eye 4	6		2	Eye 4	5		5
	7		11		9		13					How big is the difference?
	6				9							Mean of column A	3.769		7.5		5.769
												Mean of column C	5.769		9.667		9.667
												Difference between means (C - A) ± SEM	2,000 ± 0,9760		2,167 ± 1,527		3,897 ± 1,409
												95% confidence interval	-0,01446 to 4,014		-0,9995 to 5,333		0,9825 to 6,812
												R squared (eta squared)	0.1489		0.08387		0.2496
												F test to compare variances
												F, DFn, Dfd	1,000, 12, 12		2,172, 11, 11		3,093, 11, 12
												P value	>0,9999		0.2141		0.0645
												P value summary	ns		ns		ns
												Significantly different (P < 0,05)?	No		No		No
												Data analyzed
												Sample size, column A	13		12		13
Supplementary Figure 2C												Sample size, column C	13		12		12
	Control IgG, researcher #1		Anti-JAG1.b70 5 mg/kg, researcher #1		Control IgG, researcher #2		Anti-JAG1.b70 5 mg/kg, researcher #2					t test
Eye 1	20	Eye 1	11	Eye 1	19	Eye 1	8					Column C	Control IgG, Researcher #2	Column D	αJag1,b70, Researcher #2	Column D	αJag1.b70, Researcher #2
	22		3		20		2					vs,	vs,	vs,	vs,	vs.	vs.
	6		6		5		8					Column A	Control IgG, Researcher #1	Column B	αJag1,b70, Researcher #1	Column C	Control IgG, Researcher #2
Eye 2	21	Eye 2	2	Eye 2	13	Eye 2	9
	4		4		4		4					Unpaired t test
	21		2		23		2					P value	0.8561		0.3848		<0,0001
	10	Eye 3	4		10	Eye 3	4					P value summary	ns		ns		****
Eye 3	10		1	Eye 3	10		3					Significantly different (P < 0,05)?	No		No		Yes
	4		0		10		7					One- or two-tailed P value?	Two-tailed		Two-tailed		Two-tailed
	15	Eye 4	5		19	Eye 4	3					t, df	t=0,1833, df=24		t=0,8868, df=22		t=5,111, df=23
Eye 4	17		2	Eye 4	16		2
	13		3		19		3					How big is the difference?
	19				20							Mean of column A	14		3.583		14.46
												Mean of column C	14.46		4.583		4.583
												Difference between means (C - A) ± SEM	0,4615 ± 2,518		1,000 ± 1,128		-9,878 ± 1,933
												95% confidence interval	-4,736 to 5,659		-1,338 to 3,338		-13,88 to -5,880
												R squared (eta squared)	0.001398		0.03452		0.5318
												F test to compare variances
												F, DFn, Dfd	1,154, 12, 12		1,182, 11, 11		5,473, 12, 11
												P value	0.808		0.7864		0.0083
												P value summary	ns		ns		**
												Significantly different (P < 0,05)?	No		No		Yes
												Data analyzed
												Sample size, column A	13		12		13
												Sample size, column C	13		12		12
Supplementary Figure 2I
	Control IgG 5 mg/kg	Anti-Jag1.b70 5 mg/kg			t test
	250	130			Table Analyzed	Ear swelling after 24 h, right ear
	160	190			Column A	Control IgG
	50	100			vs	vs
	140	110			Column D	Anti-JAG1,b70
	200	70
	220	130			Unpaired t test
	210	30			P value	0.0019
	160	170			P value summary	**
	300	140			Are means signif. different? (P < 0.05)	Yes
	260	120			One- or two-tailed P value?	Two-tailed
	280	140			t, df	t=3,532 df=22
	290	150
					How big is the difference?
					Mean ± SEM of column A	210,0 ± 21,18 N=12
					Mean ± SEM of column D	123,3 ± 12,39 N=12
					Difference between means	86,67 ± 24,54
					95% confidence interval	35,78 to 137,6
					R square	0.3619
					F test to compare variances
					F,DFn, Dfd	2,921, 11, 11
					P value	0.0892
					P value summary	ns
					Are variances significantly different?	No
Supplementary Figure 2K
	Control IgG 5 mg/kg	Anti-Jag1.b70 5 mg/kg			t test
	233	133			Table Analyzed	Data 1
	235	64			Column A	Control IgG
	203	193			vs	vs
	49	105			Column B	Anti-JAG1,b70
	207	197
	129	127			Unpaired t test
	162	156			P value	0.1847
	131	96			P value summary	ns
	132	186			Are means signif. different? (P < 0.05)	No
	157	172			One- or two-tailed P value?	Two-tailed
	176	59			t, df	t=1,4 df=22
	105	77
					How big is the difference?
					Mean ± SEM of column A	160 ± 16 N=12
					Mean ± SEM of column B	130 ± 15 N=12
					Difference between means	30 ± 22
					95% confidence interval	-15 to 74
					R square	0.079
					F test to compare variances
					F,DFn, Dfd	1,2, 11, 11
					P value	0.7837
					P value summary	ns
					Are variances significantly different?	No

[truncated: 5 more sheets: Supp Fig3, Supp Fig4, Supp Fig5, Supp Fig8, Supp Fig9]
